# Supplementary material for: “I Go up to the Edge of the Valley, and I Talk to God”: Using Mixed Methods to Understand the Relationship between Gender-Based Violence and Mental Health among Lebanese and Syrian Refugee Women Engaged in Psychosocial Programming
Source: Int J Environ Res Public Health. 2021 Apr 23;18(9):4500. doi: 10.3390/ijerph18094500 (PMC8123009; doi:10.3390/ijerph18094500)
Supplement: Supplementary file 1 [file ijerph-18-04500-s001.zip]

Archive with 10 entries (7 files):
- Qualitative Tools/
- Qualitative Tools/FGD Guide Community members GWI Abaad.pdf
- Qualitative Tools/FGD Guide Community members GWI Abaad_ARA.docx.pdf
- Qualitative Tools/FGD Guide Service Providers Community Leaders GWI Abaad.pdf
- Qualitative Tools/FGD Guide Service Providers Community Leaders GWI Abaad_ARA.docx.pdf
- Quantitative Raw Data + Tables-Charts/
- Quantitative Raw Data + Tables-Charts/ABAAD_Annex Tables_Frequencies.xlsx
- Quantitative Raw Data + Tables-Charts/ABAAD_Annex Tables_RegressionModels.xlsx
- Quantitative Tool/
- Quantitative Tool/Abaad GWI Quantitative Survey - ENG_ARA .docx.pdf
