# Supplementary material for: “I Go up to the Edge of the Valley, and I Talk to God”: Using Mixed Methods to Understand the Relationship between Gender-Based Violence and Mental Health among Lebanese and Syrian Refugee Women Engaged in Psychosocial Programming
Source: Int J Environ Res Public Health. 2021 Apr 23;18(9):4500. doi: 10.3390/ijerph18094500 (PMC8123009; doi:10.3390/ijerph18094500)
Supplement: Supplementary file 1 [file ijerph-18-04500-s001.zip › Quantitative Raw Data + Tables-Charts/ABAAD_Annex Tables_Frequencies.xlsx]

## Sheet: Socio-Demo
	Table 3: Socioeconomic characteristics of women, overall and by nationality and region
		All (%)	Lebanese (%)	Syrian† (%)	Beqaa (%)	North (%)
	Age of respondents:
	Mean (Median)	38.3 (38)	41.3 (41.5)	36.5 (36)	36.3 (35)	41.0 (40)
	18-24	16.8215	13.0682	18.9627	22.9537	8.35381
	25--34	24.5614	17.3295	28.6872	25.9786	22.6044
	35-44	26.7286	27.8409	26.094	23.4875	31.2039
	45--54	18.8854	23.8636	16.0454	14.7687	24.57
	55-65	13.0031	17.8977	10.2107	12.8114	13.2678
	Nationality:
	Lebanese	36.3261	--	--	21.3523	57.0025
	Syrian	63.6739	--	--	78.6477	42.9975
	Length of time living in Lebanon:
	5 years or less	19.611	--	19.611	22.8507	11.4286
	more than 5 years	80.389	--	80.389	77.1493	88.5714
	Educational attainment:
	less than primary	58.4107	52.5568	61.7504	57.1174	60.1966
	completed primary	26.935	25.8523	27.5527	27.5801	26.0442
	secondary or higher	14.6543	21.5909	10.6969	15.3025	13.7592
	Participation in income generating activities:
	no	84.5201	80.6818	86.7099	84.8754	84.0295
	yes	15.4799	19.3182	13.2901	15.1246	15.9705
	Main source of household income:
	no income	5.15996	4.54545	5.51053	4.4484	6.14251
	money from own work	7.53354	9.94318	6.15883	6.9395	8.35381
	husband/partner	28.999	49.7159	17.1799	14.2349	49.3857
	humanitarian aid	33.7461	5.68182	49.7569	53.0249	7.12531
	other source	24.5614	30.1136	21.3938	21.3523	28.9926
	N	969	352	617	562	407
	*Chi-square statistic significant p<=0.05.
	†Syrian statistics include (9) Palestinian respondents.

## Sheet: Marriage&Family
	Table 4: Marriage and and family characteristics of women, overall and by nationality and region
		All (%)	Lebanese (%)	Syrian † (%)	Beqaa (%)	North (%)
	Current partnership status:
	Married, living with partner	69.8758	72.6496	68.2927	70	69.7044
	Partnered (married/engaged), living apart	6.21118	5.12821	6.82927	6.25	6.15764
	Previously partnered	15.0104	10.5413	17.561	17.5	11.5764
	Single	8.90269	11.6809	7.31707	6.25	12.5616
	Has ever partnered:
	no	8.79917	11.396	7.31707	6.07143	12.5616
	yes	91.2008	88.604	92.6829	93.9286	87.4384
	Has ever married:
	no	9.42029	12.2507	7.80488	6.96429	12.8079
	yes	90.5797	87.7493	92.1951	93.0357	87.1921
	Is currently partnered:
	no	23.913	22.2222	24.878	23.75	24.1379
	yes	76.087	77.7778	75.122	76.25	75.8621
	Age at first marriage:
	under 15	10.6286	7.43243	12.2625	11.3772	9.62567
	15-19	51.5429	43.2432	55.7858	54.2914	47.861
	20-24	25.9429	33.1081	22.2798	23.9521	28.6096
	25 and over	11.8857	16.2162	9.67185	10.3792	13.9037
	Nonconsensual marriage:
	no	84.8276	85.7143	84.375	85.5711	83.8275
	yes	15.1724	14.2857	15.625	14.4289	16.1725
	Marriage before age 18:
	no	60.9143	69.9324	56.304	57.0858	66.0428
	yes	39.0857	30.0676	43.696	42.9142	33.9572
	Forced child marriage:
	no	91.0857	95.2703	88.9465	90.2196	92.246
	yes	8.91429	4.72973	11.0535	9.78044	7.75401
	Has ever been pregnant:
	no	13.5076	18.5185	10.7744	16.946	8.66142
	yes	86.4924	81.4815	89.2256	83.054	91.3386
	Age at first pregnancy:
	under 15	9.21502	4.71698	11.7647	12.8049	4.65116
	15-19	13.3106	10.3774	14.9733	14.0244	12.4031
	20-24	36.8601	32.0755	39.5722	39.6341	33.3333
	25 and over	40.6143	52.8302	33.6898	33.5366	49.6124
	Has children:
	no	1.76322	2.27273	1.50943	2.01794	1.43678
	yes	98.2368	97.7273	98.4906	97.9821	98.5632
	Number of children:
	1-2	24.6154	18.9922	27.3946	28.1465	20.1166
	3-5	50.8974	56.5891	48.0843	47.3684	55.3936
	>5	24.4872	24.4186	24.5211	24.4851	24.4898
	N	969	352	617	562	407
	* Chi-square statistic significant p≤0.05.
	† Syrian statistics include (9) Palestinian respondents.

## Sheet: Partner
	Table 3: Partner characteristics among ever-partered women, overall and by nationality and region
		All (%)	Lebanese (%)	Syrian† (%)	Beqaa (%)	North (%)
	Partner's age:
	18-24	4.15473	2.62009	4.90405	6.36132	1.31148
	25--34	22.3496	9.60699	28.5714	28.4987	14.4262
	35-44	32.808	33.1878	32.6226	31.2977	34.7541
	45--54	24.212	30.5677	21.1087	18.8295	31.1475
	55-65	16.4756	24.0175	12.7932	15.0127	18.3607
	Educational attainment:
	less than primary	66.2883	73.6334	62.2807	60.076	75.493
	completed primary	20.2043	12.5402	24.386	24.1445	14.3662
	secondary or higher	13.5074	13.8264	13.3333	15.7795	10.1408
	Partner is working:
	no	60.4082	41.8327	70.0413	69.5864	48.7654
	yes	39.5918	58.1673	29.9587	30.4136	51.2346
	Main type of work:
	small business	24.4604	30.3797	16.6667	19.1781	30.303
	construction	37.4101	20.2532	60	45.2055	28.7879
	government/military	23.0216	34.1772	8.33333	27.3973	18.1818
	Other	15.1079	15.1899	15	8.21918	22.7273
	Ever-partnered women, N	895	352	617	562	407
	*Chi-square statistic significant p<=0.05.
	†Syrian statistics include (9) Palestinian respondents.

## Sheet: HESPER
	Table 4: Proportion of women living with environmental vulnerabilities, overall and by nationality and region
		All (%)	Lebanese (%)	Syrian† (%)	Beqaa (%)	North (%)
	Serious problem with food (not enough, good enough, unable to cook)	69.7314	62.2159	74.026	63.7011	78.0788
	Serious problem with no easy and safe access to a clean toilet	29.3388	16.7614	36.526	35.0534	21.4286
	Serious problem with physical health (due to illness, injury, disability)	62.2291	56.25	65.6402	59.6085	65.8477
	Serious problem with safety and security where she lives	50.258	38.3523	57.0502	53.9146	45.2088
	Serious problem because she is separated from family members	55.6244	23.2955	74.0681	63.5231	44.7174
	Number of environmental vulnerabilities (range 0-5)
	None	9.49432	19.6023	3.72771	10.3203	8.35381
	1	11.3519	18.4659	7.29335	10.6762	12.285
	2	21.6718	26.4205	18.9627	17.9715	26.7813
	3	26.6254	20.7386	29.9838	26.3345	27.027
	4	21.775	10.5114	28.201	23.3096	19.656
	5	9.08153	4.26136	11.8314	11.3879	5.89681
	N	969	352	617	562	407
	*Chi-square statistic significant p<=0.05.
	†Syrian statistics include (9) Palestinian respondents.

## Sheet: IPVLT
	Table 5: Lifetime prevalence of different types of intimate partner violence among ever-partnered women, overall and by nationality and region
		All (%)	Lebanese (%)	Syrian† (%)	Beqaa (%)	North (%)
	Has ever experienced economic violence	51.1732	44.0129	54.9488	54.7389	46.2963
	Has ever experienced emotional violence	49.8324	54.0453	47.6109	46.6151	54.2328
	Has ever experienced physical violence	39.2179	37.2168	40.273	39.265	39.1534
	has ever experienced sexual violence	34.8603	27.8317	38.5666	39.265	28.836
	Has ever experienced physical and/or sexual violence	51.7318	45.9547	54.7782	53.9652	48.6772
	Has ever experienced at least one form of IPV	77.2067	73.4628	79.1809	78.9168	74.8677
	N	895	309	586	517	378
	*Chi-square statistic significant p<=0.05.
	†Syrian statistics include (9) Palestinian respondents.

## Sheet: IPV12
	Table 6: Current prevalence of different types of intimate partner violence among ever-partnered women, overall and by nationality and region
		All (%)	Lebanese (%)	Syrian† (%)	Beqaa (%)	North (%)
	has experienced emotional violence, last 12 months	42.7933	46.6019	40.785	39.0716	47.8836
	has experienced physical violence, last 12 months	26.9274	24.9191	27.9863	27.0793	26.7196
	has experienced sexual violence, last 12 months	28.0447	22.6537	30.8874	31.528	23.2804
	has experienced phjysical and/or sexual violence, last 12 months	38.9944	34.3042	41.4676	40.8124	36.5079
	has experienced any IPV, last 12 months	52.067	52.1036	52.0478	50.677	53.9683
	N	895	309	586	517	378
	*Chi-square statistic significant p<=0.05.
	†Syrian statistics include (9) Palestinian respondents.

## Sheet: NPV
	Table 7: Lifetime prevalence of different types of non-partner violence among women, overall and by nationality and region
		All (%)	Lebanese (%)	Syrian† (%)	Beqaa (%)	North (%)
	any non-partner physical violence	14.8187	15.4728	14.4481	14.4643	15.3086
	any sexual violence with physical contact	20.4357	22.2857	19.3811	16.458	25.9259
	any non-partner sexual violence, including transactional	23.8837	26.2108	22.549	18.851	30.7882
	N	969	352	617	562	407
	*Chi-square statistic significant p<=0.05.
	†Syrian statistics include (9) Palestinian respondents.

## Sheet: MH
	Table 8: Prevalence of mental health symptoms and psychological distress among women, overall and by nationality and region
		All (%)	Lebanese (%)	Syrian† (%)	Beqaa (%)	North (%)
	How often has she felt nervous in the last 30 days?
	none	4.38596	6.81818	2.85714	4.27632	4.60526
	a little	7.23684	11.9318	4.28571	7.56579	6.57895
	some	15.7895	20.4545	12.8571	15.1316	17.1053
	most	24.5614	22.1591	26.0714	24.0132	25.6579
	all	48.0263	38.6364	53.9286	49.0132	46.0526
	How often has she felt hopeless in the last 30 days?
	none	11.4035	20.4545	5.71429	9.21053	15.7895
	a little	10.5263	14.2045	8.21429	11.1842	9.21053
	some	18.8596	20.4545	17.8571	16.7763	23.0263
	most	18.6404	14.2045	21.4286	20.0658	15.7895
	all	40.5702	30.6818	46.7857	42.7632	36.1842
	How often has she felt restless in the last 30 days?
	none	6.57895	8.47458	5.37634	8.22368	3.28947
	a little	12.7193	20.339	7.8853	11.5132	15.1316
	some	15.7895	22.0339	11.828	15.1316	17.1053
	most	22.1491	18.6441	24.3728	19.0789	28.2895
	all	42.7632	30.5085	50.5376	46.0526	36.1842
	How often has she felt so depressed nothing could cheer her up in the last 30 days?
	none	16.0088	25.4237	10.0358	16.7763	14.4737
	a little	10.5263	17.5141	6.09319	11.8421	7.89474
	some	18.8596	19.774	18.2796	15.1316	26.3158
	most	20.1754	10.7345	26.1649	21.7105	17.1053
	all	34.4298	26.5537	39.4265	34.5395	34.2105
	How often has she felt that everything was an effort in the last 30 days?
	none	5.26316	5.64972	5.01792	3.94737	7.89474
	a little	13.3772	18.0791	10.3943	17.7632	4.60526
	some	15.7895	15.8192	15.7706	16.7763	13.8158
	most	31.3596	29.3785	32.6165	31.25	31.5789
	all	34.2105	31.0734	36.2007	30.2632	42.1053
	How often has she felt worthless in the last 30 days?
	none	41.8502	50.2857	36.5591	36.5132	52.6667
	a little	15.859	17.1429	15.0538	16.7763	14
	some	10.793	12.5714	9.67742	11.8421	8.66667
	most	11.4537	8.57143	13.2616	11.5132	11.3333
	all	20.0441	11.4286	25.448	23.3553	13.3333
	Level of distress in the last 30 days.
	No severe distress	29.7593	45.1977	20	28.9474	31.3725
	Severe psychological distress	70.2407	54.8023	80	71.0526	68.6275
	all women; N	969	352	617	562	407
	*Chi-square statistic significant p<=0.05.
	†Syrian statistics include (9) Palestinian respondents.
