# Supplementary material for: “I Go up to the Edge of the Valley, and I Talk to God”: Using Mixed Methods to Understand the Relationship between Gender-Based Violence and Mental Health among Lebanese and Syrian Refugee Women Engaged in Psychosocial Programming
Source: Int J Environ Res Public Health. 2021 Apr 23;18(9):4500. doi: 10.3390/ijerph18094500 (PMC8123009; doi:10.3390/ijerph18094500)
Supplement: Supplementary file 1 [file ijerph-18-04500-s001.zip › Quantitative Raw Data + Tables-Charts/ABAAD_Annex Tables_RegressionModels.xlsx]

## Sheet: LifetimeIPVMODELS
	Table 5: Odds of experiencing physical and /or sexual IPV (lifetime) by significant factors
		Crude Odds Ratio	95% CI	Adjusted Odd Ratio	95% CI	Adjusted Odd Ratio	95% CI
				Model I		Model II
	Works for money or engages in income generating activities
	No	1		1		1
	Yes	1.718	1.2 – 2.5	2.03	1.3 – 3.1	1.868	1.1 – 2.6
	Forced child marriage
	No	1		1		1
	Yes	2.667	1.6 – 4.5	1.977	1.1 – 3.6	2.21	1.3 – 3.9
	Partner's Educational Attainment
	secondary or higher	1		1		1
	less than primary	1.718	1.0 – 2.7	1.718	1.0 – 2.7	1.558	1.0 – 2.4
	completed primary	1	0.6 – 1.6	1	0.6 – 1.6	0.9	0.5 – 1.4
	Has a serious problem with physical health due to illness, injury, or disability
	No	1		1		1
	Yes	1.824	1.4 – 2.4	1.677	1.3 – 2.2	1.403	1.0 – 1.9
	Has a serious problem because she is separated from family members
	No	1		1		1
	Yes	1.708	1.3 – 2.2	1.482	1.1 – 2.0	1.413	1.1 – 1.9
	Has a serious problem due to lack of easy and safe access to a clean toilet
	No	1		1		1
	Yes	1.736	1.3 – 2.3	1.484	1.1 – 2.0	1.451	1.1 – 2.0
	***p≤0.001, **p≤0.05, *p≤0.10

## Sheet: CurrentIPVModels
	Table 6: Odds of experiencing physical and/or sexual IPV (last 12 months), by significant factors
		Crude Odds Ratio	95% CI	Adjusted Odd Ratio	95% CI	Adjusted Odd Ratio	95% CI
				Model I		Model II
	Age (10 year groups)
	55-65	1		1		1
	18-24	2.53922	1.4 – 4.5	2.53922	1.4 – 4.5	3.60358	1.5 – 8.4
	25-34	3.34222	2.0 – 5.6	3.34222	2.0 – 5.6	2.91465	1.4 – 5.9
	35-44	2.61676	1.6 – 4.3	2.61676	1.6 – 4.3	2.06856	1.0 – 4.1
	45-54	2.22182	1.3 – 3.8	2.22182	1.3 – 3.8	1.78613	0.9 – 3.6
	Partner is working
	Yes	1		1		1
	No	1.4553	1.1 – 2.0	1.4553	1.1 – 2.0	1.33515	1.0 – 1.9
	Forced child marriage
	No	1		1		1
	Yes	1.78751	1.1 – 2.9	1.89948	1.1 – 3.2	2.07335	1.1 – 3.9
	Number of children
	1 to 2	1		1		1
	3 to 5	1.39957	0.9 – 2.1	1.56292	1.0 – 2.4	0.892038	0.5 – 1.6
	more than 5	1.66904	1.2 – 2.4	1.83178	1.3 – 2.7	1.39778	0.9 – 2.2
	Has a serious problem with physical health due to illness, injury, or disability
	No	1		1		1
	Yes	1.52768	1.1 – 2.0	1.4	1.1 – 1.9	1.96277	1.4 – 2.8
	Has a serious problem because of lack of safety and security where she lives
	No	1		1		1
	Yes	1.68822	1.3 – 2.2	1.5	1.1 – 2.0	1.359	1.0 – 1.9
	***p≤0.001, **p≤0.05, *p≤0.10

## Sheet: MentalHealthModels
	Table 7: Odds of experiencing severe psychological distress in the past 30 days, by significant factors
		Crude Odds Ratio	95% CI	Adjusted Odd Ratio	95% CI	Adjusted Odd Ratio	95% CI
				Model I		Model II
	Women's age
	18-24	1		1		1
	25--34	4.11752	2.2 - 7.7	4.74328	2.4 - 9.3	3.76681	1.5 - 9.2
	35-44	5.75175	3.1 - 10.8	6.80583	3.5 - 13.3	3.73085	1.6 - 8.9
	45--54	2.45489	1.3 - 4.6	3.61968	1.8 - 7.2	2.17688	0.9 - 5.4
	55-65	3.01282	1.5 - 6.2	4.76857	2.1 - 10.6	3.21004	1.1 - 9.0
	Nationality
	Lebanese	1		1		1
	Syrian	3.29897	2.2 - 5.0	3.57844	2.2 - 2.7	2.51264	1.4 - 4.5
	Emotional violence, last 12 months
	No	1		1		1
	Yes	2.12109	1.4 - 3.3	2.121	1.4 - 3.3	1.62554	0.9 - 2.8
	Forced child marriage
	No	1		1		1
	Yes	2.95	1.0 - 8.6	2.95	1.9 - 20.8	2.23594	0.7 - 7.5
	Offered money or ther favors in exchange for sex (non-partner)
	No	1		1		1
	Yes	6.286	1.9 - 20.7	6.308	1.9 - 20.8	4.23558	1.2 - 15.3
	Has a serious problem sue to safety and security where she lives
	No	1		1		1
	Yes	4.23978	2.7 - 6.6	2.84805	1.7 - 4.7	2.77384	1.6 - 4.9
	Has a serious problem due to physical health, illness, injury, or disability
	No	1		1		1
	Yes	2.89545	1.9 - 4.4	3.0695	1.9 - 5.1	2.38415	1.3 - 4.4
	Has any serious problems due to environmental vulnerabilities
	No	1		1		1
	Yes	11.716	6.1 - 22.7	3.46034	1.6 - 7.4	3.24635	1.2 - 8.5
	***p≤0.001, **p≤0.05, *p≤0.10
